# Supplementary material for: Hepatocellular Metabolic Abnormalities Induced by Long-Term Exposure to Novel Brominated Flame Retardant, Hexabromobenzene
Source: Toxics. 2023 Jan 21;11(2):101. doi: 10.3390/toxics11020101 (PMC9962401; doi:10.3390/toxics11020101)
Supplement: Supplementary file 1 [file toxics-11-00101-s001.zip]

Archive with 1 entries (1 files):
- toxics-2133692-supplementary.pdf
